# Supplementary material for: Transcriptomic analysis and novel insights into lens fibre cell differentiation regulated by Gata3
Source: Open Biol. 2019 Dec 18;9(12):190220. doi: 10.1098/rsob.190220 (PMC6936257; doi:10.1098/rsob.190220)
Supplement: Table S1 [file rsob190220supp2.xlsx]

## Sheet: Sheet1
	Table S1	Primers for qPCR
	Gene	Forward primer	Reverse primer
	b2M	CATACGCCTGCAGAGTTAAGC	GATGCTTGATCACATGTCTCG
	HMBS	TCCCTGAAGGATGTGCCTAC	GCAAGGTTTCCAGGGTCTTT
	SHDA	CCTTTCTGAGGCAGGGTTTA	CTCTTCCATGTTCCCCAGAG
	Gata3	CTTATCAAGCCCAAGCGAAG	CATTAGCGTTCCTCCTCCAG
	p27	AGACGTAAACAGCTCCGAATTAAG	TTCAATGGAGTCAGCGATATGT
	p57	CTCTCCAAACGTGGCTCCT	GATGCCCAGCAAGTTCTCTC
	Bfsp2	CCTGCTGGACAGAGAGGAGA	CAGCAGCCACTGAGGTTCTT
	Dnase2b	GATGGTGTCCCTGGATCTGT	CTGCGTTCTGTTCCATACCA
	Aldh1a	CCTGCAACTGAGGAGGTCAT	TGGAGAGCCAATCTGGAAAG
	CrygA	TACCAGCAGTGGATGGGTTT	GCCCCGGTAGTCATCTCTCT
	Cryba4	CCATCTTCGAGCAGGAGAAC	CAGGAAACTGGGAACAAACC
	Crygb	GACTCCATTCGTTCCTGCTG	GAAGTGGAAGCGATCCTGAA
	Pgam2	TGTGAAACATCTGGAAGGGATGT	TTCCGAACCGTCTCTTCGTC
	Plag2g7	CCCAGCTCAAGATCAAGGTC	CAGCTTGCAGGAGTTGTCAG
	Megf10	GCTCACTGCTCTGTCACTGG	CTGATCGAAGGGATGTGGAT
	Atp10d	GAATAACCGGATACGGACGA	TCTACCAAAGGCACCCAGTT
	Pcp4L1	CCAACCAGGCATCTGACC	TCTCTGTCTCTGGCGCTGT
	Eva1a	ATCTCAGAAAACCCTGAGCGA	AGGTCAGGAACAGGCCAATG
	Vstm2b	TCATCAGCATCACCACCATC	AGCAGAGGATCGGCACTGTA
	Dcdc2a	CGCCTCCTCATCCCTAAAA	CCACTCTCAACCAGCTTTCC
	Edrnb	ACCTGCGAAATGCTCAGGAA	GCCACTTCTCGTCTCTGCTT
	Ryr3	CCTTCAGACCAAGAACTAGCTGA	AACACGCATGTCTCCTCCAG
