# Supplementary material for: Transcriptomic analysis and novel insights into lens fibre cell differentiation regulated by Gata3
Source: Open Biol. 2019 Dec 18;9(12):190220. doi: 10.1098/rsob.190220 (PMC6936257; doi:10.1098/rsob.190220)
Supplement: Table S2 [file rsob190220supp3.xls]

## Sheet: Sheet1
	Table S2	Primers for ChIP qPCR
	Primer name	Primer sequence	Location	PCR product size	Gene
	QX1665	TGTCTTCCCTTGGGCTACAC	-9.6 kb	81bp	p27
	QX1666	AGCAGTGAGGTACGGCTGTT	-9.6 kb	81bp	p27
	QX1667	AAGCCCCTGTGTTCCTCTCT	-8 kb	91bp	p27
	QX1668	TTGAGGGACAACATGTGAGC	-8 kb	91bp	p27
	QX1669	TCTACCTCCCAGCTCCAGAA	-6.3 kb	81bp	p27
	QX1670	CTTTGCACATTGCATTCCAC	-6.3 kb	81bp	p27
	QX1671	AAATGCACTGGGAATTTTCG	-4.7 kb	101bp	p27
	QX1672	GCAGCTGTTCACAGCAAGAG	-4.7 kb	101bp	p27
	QX1673	GCCTGCCTTCTTGGTATTTG	-3.1 kb	86bp	p27
	QX1674	GCTTAGCCGACCTCACTACG	-3.1 kb	86bp	p27
	QX1675	AGCGCAAACCAAGACTGTTT	-1.2 kb	84bp	p27
	QX1676	TAGCCAGGCCTGTCGTATCT	-1.2 kb	84bp	p27
	QX1677	GCCGTTTGGCTAGTTTGTTT	-0.2kb	80bp	p27
	QX1678	GAGGTGTACGACTGCCAACA	-0.2kb	80bp	p27
	QX1679	ATACCCCCTATCCGACTGCT	+1.2kb	113bp	p27
	QX1680	TGGCTAGAGGGGAGGAACT	+1.2kb	113bp	p27
	QX1681	TTGGCTTTACTGGGATGGAG	-8.7 kb	82bp	p57
	QX1682	GGAGCCCAACTGAGATACCA	-8.7 kb	82bp	p57
	QX1683	AGGGGATACAGCACCAAGTG	-7kb	108bp	p57
	QX1684	CGCAGCCTAATTACCAGCTC	-7kb	108bp	p57
	QX1685	CCCCAAGTACCAAGGCTTTT	-5.5kb	99bp	p57
	QX1686	CTTGACAGGGGTCTTGCTGT	-5.5kb	99bp	p57
	QX1687	CAGGGAGCTGCTTACTGCTG	-3.8kb	106bp	p57
	QX1688	AGTCCCCCAAGTCTCCAACT	-3.8kb	106bp	p57
	QX1689	CGAAGAGCTGGAGGGTGTAG	-2.7kb	97bp	p57
	QX1690	AGTCTGTTGCGAGGAGGAAA	-2.7kb	97bp	p57
	QX1691	TGACATACCAATGCCCTGAG	-1.3kb	95bp	p57
	QX1692	AGCTGCTCTGGTGGAGAGAC	-1.3kb	95bp	p57
	QX1693	CGCCTGCAGACAAAGGAG	-0.3kb	108bp	p57
	QX1694	CGGGGCTCGAGTTAAAGAG	-0.3kb	108bp	p57
	QX1695	CTGGTAGGGGTGCAGCTAAG	+1.5kb	119bp	p57
	QX1696	GCACACACGGCTCCCTAAG	+1.5kb	119bp	p57
