# Supplementary material for: Transcriptomic analysis and novel insights into lens fibre cell differentiation regulated by Gata3
Source: Open Biol. 2019 Dec 18;9(12):190220. doi: 10.1098/rsob.190220 (PMC6936257; doi:10.1098/rsob.190220)
Supplement: Table S3 [file rsob190220supp4.xlsx]

## Sheet: Gata3_KO_VS_WT_all_gene_ID_sig_
	Table S3	A summary list of 72 mRNAs dysregulated in Gata3 mutated E14.5 lenses.
	gene_name	log2FoldChange (Gata3 KO VS WT)	pvalue	padj
	Pla2g7	-0.937573	2.97e-12	1.28e-08
	Pgam2	-0.826707	4.02e-10	5.21e-07
	Stx11	-0.82049	1.06e-10	1.96e-07
	Myo7b	-0.790141	7.62e-11	1.65e-07
	Trpc6	-0.743139	1.12e-08	1.11e-05
	Dnase2b	-0.741274	6.55e-11	1.65e-07
	Nlrc5	-0.706652	1.23e-10	1.99e-07
	Lenep	-0.700258	1.05e-08	1.11e-05
	Pde2a	-0.690695	2.06e-07	0.000156873
	Scnn1b	-0.663935	5.23e-08	4.83e-05
	Bfsp2	-0.638397	1.67e-06	0.000832684
	Optn	-0.630869	2.23e-06	0.00102828
	Hopx	-0.618777	2.23e-06	0.00102828
	Snhg12	-0.616053	3.16e-06	0.00124182
	Adra2c	-0.607547	4.43e-07	0.000301766
	Rnf113a1	-0.585762	5.83e-06	0.0020754
	Ggct	-0.578761	6.94e-06	0.0023062
	Myo18b	-0.568639	5.93e-06	0.0020754
	Ints6l	-0.561692	1.02e-05	0.00329291
	Pla2g16	-0.56059	1.73e-05	0.00488509
	Prkab2	-0.554993	3.67e-05	0.00897124
	Ermap	-0.553048	4.11e-06	0.00156519
	Rnf180	-0.54961	1.48e-05	0.00445107
	Gm20757	-0.542801	2.76e-06	0.00111752
	Birc7	-0.530069	5.21e-07	0.000321401
	Mturn	-0.529627	1.23e-06	0.00066259
	Ndrg1	-0.527608	3.02e-05	0.00783411
	Tsc2	-0.52544	9.99e-05	0.0199043
	Mical2	-0.521356	9.89e-05	0.0199043
	Thsd4	-0.517164	2.5e-05	0.00675861
	Plekhs1	-0.505863	8.13e-07	0.000458126
	Ttc30b	-0.501204	6.44e-05	0.0148931
	Pappa	-0.490738	6.25e-06	0.00213032
	Cryga	-0.487424	0.000173188	0.0334822
	Cryba4	-0.48087	0.000204091	0.0381984
	Fam46b	-0.477526	2.41e-05	0.00663063
	Aldh1a1	-0.473367	0.000253551	0.0456145
	Slc46a3	-0.468279	0.000141045	0.0276812
	Gadd45b	-0.460751	8.4e-05	0.0187638
	Gcg	-0.427127	0.000187958	0.0358032
	Crygb	-0.402413	8.99e-05	0.0197322
	Timeless	-0.402056	1.48e-06	0.00076697
	Magi3	-0.320256	9.64e-05	0.0199043
	Cask	0.294124	0.000248673	0.045367
	Gdf11	0.391653	7.68e-05	0.0174517
	Adgrb2	0.392082	3.84e-05	0.0092096
	Cpt1c	0.424463	9.62e-05	0.0199043
	Bace1	0.432435	3.32e-05	0.00827635
	Ddah1	0.443156	4.69e-07	0.000304058
	Uchl1	0.452696	1.29e-05	0.00397854
	Tpmt	0.463229	1.6e-05	0.0046123
	Itga6	0.467228	9.64e-05	0.0199043
	Tacr1	0.489649	0.00020643	0.0381984
	Angpt1	0.508342	9.92e-05	0.0199043
	Dgkg	0.546643	3.02e-05	0.00783411
	St6galnac5	0.550206	4.33e-05	0.0101951
	Gata3	0.558652	1.21e-05	0.0038313
	Nptx2	0.558913	3.32e-05	0.00827635
	Meg3	0.56556	4.8e-06	0.00177623
	Sstr1	0.583031	2.36e-07	0.000169648
	Ednrb	0.583136	1.54e-05	0.00452619
	Dcdc2a	0.606194	2.75e-06	0.00111752
	Eva1a	0.635914	2.4e-06	0.00103655
	Ryr3	0.637222	2.3e-06	0.00102828
	Eda2r	0.649908	7.99e-07	0.000458126
	AI506816	0.672344	1.74e-07	0.00014097
	Rian	0.673675	1.5e-07	0.00012912
	Vstm2b	0.726742	2.83e-10	4.08e-07
	Pcp4l1	0.764867	5.88e-09	6.92e-06
	4930412O13Rik	0.781859	2.41e-11	7.81e-08
	Atp10d	0.922875	3.29e-13	2.13e-09
	Megf10	1.45774	2.88e-30	3.73e-26
